# Supplementary material for: Intra- and inter-host evolution of H9N2 influenza A virus in Japanese quail
Source: Virus Evol. 2022 Jan 8;8(1):veac001. doi: 10.1093/ve/veac001 (PMC8865083; doi:10.1093/ve/veac001)
Supplement: veac001_Supp [file veac001_supp.zip]

Archive with 16 entries (16 files):
- SuppementaryTable_4.docx
- SuppFigure 1.pdf
- SuppFigure 10 .pdf
- SuppFigure 2.pdf
- SuppFigure 3.pdf
- SuppFigure 4.pdf
- SuppFigure 5.pdf
- SuppFigure 6 .pdf
- SuppFigure 7.pdf
- SuppFigure 8 .pdf
- SuppFigure 9.pdf
- SupplementaryTable_1.xlsx
- SupplementaryTable_2.xlsx
- SupplementaryTable_3.xlsx
- SupplementaryTable_5.docx
- Supplementary legends.docx
