# Supplementary material for: Intra- and inter-host evolution of H9N2 influenza A virus in Japanese quail
Source: Virus Evol. 2022 Jan 8;8(1):veac001. doi: 10.1093/ve/veac001 (PMC8865083; doi:10.1093/ve/veac001)
Supplement: veac001_Supp [file veac001_supp.zip › SupplementaryTable_2.xlsx]

## Sheet: SupplementaryTable1
Amino Acid	Read Count	Frequency	Day	Quail	Exposure	Group
A	0	0	1	25	DI	varΔLQ
C	49	0.680556	1	25	DI	varΔLQ
D	0	0	1	25	DI	varΔLQ
E	0	0	1	25	DI	varΔLQ
F	1291	17.9306	1	25	DI	varΔLQ
G	28	0.388889	1	25	DI	varΔLQ
H	89	1.23611	1	25	DI	varΔLQ
I	3007	41.7639	1	25	DI	varΔLQ
K	1	0.0138889	1	25	DI	varΔLQ
L	3	0.0416667	1	25	DI	varΔLQ
M	2072	28.7778	1	25	DI	varΔLQ
N	315	4.375	1	25	DI	varΔLQ
P	0	0	1	25	DI	varΔLQ
Q	0	0	1	25	DI	varΔLQ
R	0	0	1	25	DI	varΔLQ
S	82	1.13889	1	25	DI	varΔLQ
T	48	0.666667	1	25	DI	varΔLQ
V	215	2.98611	1	25	DI	varΔLQ
W	0	0	1	25	DI	varΔLQ
Y	0	0	1	25	DI	varΔLQ
A	0	0	3	25	DI	varΔLQ
C	97	1.08477	3	25	DI	varΔLQ
D	0	0	3	25	DI	varΔLQ
E	0	0	3	25	DI	varΔLQ
F	260	2.90763	3	25	DI	varΔLQ
G	8	0.0894654	3	25	DI	varΔLQ
H	20	0.223664	3	25	DI	varΔLQ
I	1354	15.142	3	25	DI	varΔLQ
K	1	0.0111832	3	25	DI	varΔLQ
L	18	0.201297	3	25	DI	varΔLQ
M	6924	77.4323	3	25	DI	varΔLQ
N	134	1.49855	3	25	DI	varΔLQ
P	0	0	3	25	DI	varΔLQ
Q	1	0.0111832	3	25	DI	varΔLQ
R	0	0	3	25	DI	varΔLQ
S	4	0.0447327	3	25	DI	varΔLQ
T	7	0.0782823	3	25	DI	varΔLQ
V	113	1.2637	3	25	DI	varΔLQ
W	0	0	3	25	DI	varΔLQ
Y	1	0.0111832	3	25	DI	varΔLQ
A	0	0	5	25	DI	varΔLQ
C	0	0	5	25	DI	varΔLQ
D	0	0	5	25	DI	varΔLQ
E	0	0	5	25	DI	varΔLQ
F	4	0.0604778	5	25	DI	varΔLQ
G	0	0	5	25	DI	varΔLQ
H	0	0	5	25	DI	varΔLQ
I	80	1.20956	5	25	DI	varΔLQ
K	0	0	5	25	DI	varΔLQ
L	3588	54.2486	5	25	DI	varΔLQ
M	2909	43.9825	5	25	DI	varΔLQ
N	30	0.453583	5	25	DI	varΔLQ
P	3	0.0453583	5	25	DI	varΔLQ
Q	0	0	5	25	DI	varΔLQ
R	0	0	5	25	DI	varΔLQ
S	0	0	5	25	DI	varΔLQ
T	0	0	5	25	DI	varΔLQ
V	0	0	5	25	DI	varΔLQ
W	0	0	5	25	DI	varΔLQ
Y	0	0	5	25	DI	varΔLQ
A	0	0	1	26	DI	varΔLQ
C	3	0.181159	1	26	DI	varΔLQ
D	0	0	1	26	DI	varΔLQ
E	0	0	1	26	DI	varΔLQ
F	47	2.83816	1	26	DI	varΔLQ
G	0	0	1	26	DI	varΔLQ
H	0	0	1	26	DI	varΔLQ
I	819	49.4565	1	26	DI	varΔLQ
K	0	0	1	26	DI	varΔLQ
L	0	0	1	26	DI	varΔLQ
M	718	43.3575	1	26	DI	varΔLQ
N	10	0.603865	1	26	DI	varΔLQ
P	0	0	1	26	DI	varΔLQ
Q	0	0	1	26	DI	varΔLQ
R	0	0	1	26	DI	varΔLQ
S	4	0.241546	1	26	DI	varΔLQ
T	1	0.0603865	1	26	DI	varΔLQ
V	54	3.26087	1	26	DI	varΔLQ
W	0	0	1	26	DI	varΔLQ
Y	0	0	1	26	DI	varΔLQ
A	9	0.0674814	3	26	DI	varΔLQ
C	18	0.134963	3	26	DI	varΔLQ
D	0	0	3	26	DI	varΔLQ
E	0	0	3	26	DI	varΔLQ
F	46	0.344905	3	26	DI	varΔLQ
G	0	0	3	26	DI	varΔLQ
H	0	0	3	26	DI	varΔLQ
I	3097	23.2211	3	26	DI	varΔLQ
K	2	0.0149959	3	26	DI	varΔLQ
L	459	3.44155	3	26	DI	varΔLQ
M	8797	65.9594	3	26	DI	varΔLQ
N	25	0.187448	3	26	DI	varΔLQ
P	0	0	3	26	DI	varΔLQ
Q	0	0	3	26	DI	varΔLQ
R	0	0	3	26	DI	varΔLQ
S	0	0	3	26	DI	varΔLQ
T	4	0.0299918	3	26	DI	varΔLQ
V	879	6.59069	3	26	DI	varΔLQ
W	0	0	3	26	DI	varΔLQ
Y	1	0.00749794	3	26	DI	varΔLQ
A	5	0.0525265	5	26	DI	varΔLQ
C	0	0	5	26	DI	varΔLQ
D	0	0	5	26	DI	varΔLQ
E	0	0	5	26	DI	varΔLQ
F	264	2.7734	5	26	DI	varΔLQ
G	0	0	5	26	DI	varΔLQ
H	0	0	5	26	DI	varΔLQ
I	1707	17.9326	5	26	DI	varΔLQ
K	0	0	5	26	DI	varΔLQ
L	984	10.3372	5	26	DI	varΔLQ
M	904	9.4968	5	26	DI	varΔLQ
N	0	0	5	26	DI	varΔLQ
P	0	0	5	26	DI	varΔLQ
Q	0	0	5	26	DI	varΔLQ
R	0	0	5	26	DI	varΔLQ
S	0	0	5	26	DI	varΔLQ
T	0	0	5	26	DI	varΔLQ
V	5655	59.4075	5	26	DI	varΔLQ
W	0	0	5	26	DI	varΔLQ
Y	0	0	5	26	DI	varΔLQ
A	0	0	1	27	DI	varΔLQ
C	88	1.05604	1	27	DI	varΔLQ
D	0	0	1	27	DI	varΔLQ
E	0	0	1	27	DI	varΔLQ
F	960	11.5205	1	27	DI	varΔLQ
G	31	0.372015	1	27	DI	varΔLQ
H	113	1.35605	1	27	DI	varΔLQ
I	5046	60.5544	1	27	DI	varΔLQ
K	0	0	1	27	DI	varΔLQ
L	1	0.0120005	1	27	DI	varΔLQ
M	1340	16.0806	1	27	DI	varΔLQ
N	263	3.15613	1	27	DI	varΔLQ
P	0	0	1	27	DI	varΔLQ
Q	0	0	1	27	DI	varΔLQ
R	0	0	1	27	DI	varΔLQ
S	67	0.804032	1	27	DI	varΔLQ
T	124	1.48806	1	27	DI	varΔLQ
V	299	3.58814	1	27	DI	varΔLQ
W	0	0	1	27	DI	varΔLQ
Y	1	0.0120005	1	27	DI	varΔLQ
A	0	0	3	27	DI	varΔLQ
C	1	0.0111894	3	27	DI	varΔLQ
D	0	0	3	27	DI	varΔLQ
E	0	0	3	27	DI	varΔLQ
F	147	1.64485	3	27	DI	varΔLQ
G	0	0	3	27	DI	varΔLQ
H	3	0.0335683	3	27	DI	varΔLQ
I	1170	13.0916	3	27	DI	varΔLQ
K	1	0.0111894	3	27	DI	varΔLQ
L	2682	30.0101	3	27	DI	varΔLQ
M	4794	53.6422	3	27	DI	varΔLQ
N	55	0.615419	3	27	DI	varΔLQ
P	2	0.0223789	3	27	DI	varΔLQ
Q	0	0	3	27	DI	varΔLQ
R	1	0.0111894	3	27	DI	varΔLQ
S	1	0.0111894	3	27	DI	varΔLQ
T	3	0.0335683	3	27	DI	varΔLQ
V	77	0.861587	3	27	DI	varΔLQ
W	0	0	3	27	DI	varΔLQ
Y	0	0	3	27	DI	varΔLQ
A	0	0	5	27	DI	varΔLQ
C	0	0	5	27	DI	varΔLQ
D	0	0	5	27	DI	varΔLQ
E	0	0	5	27	DI	varΔLQ
F	2949	73.413	5	27	DI	varΔLQ
G	0	0	5	27	DI	varΔLQ
H	0	0	5	27	DI	varΔLQ
I	662	16.48	5	27	DI	varΔLQ
K	0	0	5	27	DI	varΔLQ
L	82	2.04132	5	27	DI	varΔLQ
M	320	7.96614	5	27	DI	varΔLQ
N	0	0	5	27	DI	varΔLQ
P	0	0	5	27	DI	varΔLQ
Q	0	0	5	27	DI	varΔLQ
R	0	0	5	27	DI	varΔLQ
S	2	0.0497884	5	27	DI	varΔLQ
T	0	0	5	27	DI	varΔLQ
V	2	0.0497884	5	27	DI	varΔLQ
W	0	0	5	27	DI	varΔLQ
Y	0	0	5	27	DI	varΔLQ
A	0	0	1	28	DI	varΔLQ
C	76	0.419449	1	28	DI	varΔLQ
D	0	0	1	28	DI	varΔLQ
E	0	0	1	28	DI	varΔLQ
F	2319	12.7987	1	28	DI	varΔLQ
G	46	0.253877	1	28	DI	varΔLQ
H	210	1.159	1	28	DI	varΔLQ
I	10301	56.8519	1	28	DI	varΔLQ
K	0	0	1	28	DI	varΔLQ
L	5	0.0275953	1	28	DI	varΔLQ
M	3527	19.4658	1	28	DI	varΔLQ
N	458	2.52773	1	28	DI	varΔLQ
P	0	0	1	28	DI	varΔLQ
Q	0	0	1	28	DI	varΔLQ
R	1	0.00551907	1	28	DI	varΔLQ
S	144	0.794746	1	28	DI	varΔLQ
T	159	0.877532	1	28	DI	varΔLQ
V	873	4.81815	1	28	DI	varΔLQ
W	0	0	1	28	DI	varΔLQ
Y	0	0	1	28	DI	varΔLQ
A	0	0	3	28	DI	varΔLQ
C	0	0	3	28	DI	varΔLQ
D	0	0	3	28	DI	varΔLQ
E	0	0	3	28	DI	varΔLQ
F	77	1.01262	3	28	DI	varΔLQ
G	0	0	3	28	DI	varΔLQ
H	0	0	3	28	DI	varΔLQ
I	994	13.0721	3	28	DI	varΔLQ
K	1	0.013151	3	28	DI	varΔLQ
L	7	0.0920568	3	28	DI	varΔLQ
M	5547	72.9484	3	28	DI	varΔLQ
N	26	0.341925	3	28	DI	varΔLQ
P	0	0	3	28	DI	varΔLQ
Q	0	0	3	28	DI	varΔLQ
R	0	0	3	28	DI	varΔLQ
S	0	0	3	28	DI	varΔLQ
T	2	0.0263019	3	28	DI	varΔLQ
V	950	12.4934	3	28	DI	varΔLQ
W	0	0	3	28	DI	varΔLQ
Y	0	0	3	28	DI	varΔLQ
A	0	0	5	28	DI	varΔLQ
C	1	0.0193237	5	28	DI	varΔLQ
D	0	0	5	28	DI	varΔLQ
E	0	0	5	28	DI	varΔLQ
F	0	0	5	28	DI	varΔLQ
G	0	0	5	28	DI	varΔLQ
H	0	0	5	28	DI	varΔLQ
I	482	9.31401	5	28	DI	varΔLQ
K	1	0.0193237	5	28	DI	varΔLQ
L	29	0.560386	5	28	DI	varΔLQ
M	4658	90.0097	5	28	DI	varΔLQ
N	0	0	5	28	DI	varΔLQ
P	0	0	5	28	DI	varΔLQ
Q	0	0	5	28	DI	varΔLQ
R	0	0	5	28	DI	varΔLQ
S	0	0	5	28	DI	varΔLQ
T	1	0.0193237	5	28	DI	varΔLQ
V	3	0.057971	5	28	DI	varΔLQ
W	0	0	5	28	DI	varΔLQ
Y	0	0	5	28	DI	varΔLQ
A	0	0	7	28	DI	varΔLQ
C	0	0	7	28	DI	varΔLQ
D	0	0	7	28	DI	varΔLQ
E	0	0	7	28	DI	varΔLQ
F	8567	90.4551	7	28	DI	varΔLQ
G	0	0	7	28	DI	varΔLQ
H	0	0	7	28	DI	varΔLQ
I	0	0	7	28	DI	varΔLQ
K	0	0	7	28	DI	varΔLQ
L	3	0.0316756	7	28	DI	varΔLQ
M	0	0	7	28	DI	varΔLQ
N	0	0	7	28	DI	varΔLQ
P	0	0	7	28	DI	varΔLQ
Q	0	0	7	28	DI	varΔLQ
R	0	0	7	28	DI	varΔLQ
S	5	0.0527927	7	28	DI	varΔLQ
T	0	0	7	28	DI	varΔLQ
V	896	9.46046	7	28	DI	varΔLQ
W	0	0	7	28	DI	varΔLQ
Y	0	0	7	28	DI	varΔLQ
A	0	0	1	29	DI	varΔLQ
C	11	0.0886382	1	29	DI	varΔLQ
D	0	0	1	29	DI	varΔLQ
E	0	0	1	29	DI	varΔLQ
F	1572	12.6672	1	29	DI	varΔLQ
G	13	0.104754	1	29	DI	varΔLQ
H	33	0.265915	1	29	DI	varΔLQ
I	4974	40.0806	1	29	DI	varΔLQ
K	0	0	1	29	DI	varΔLQ
L	2	0.016116	1	29	DI	varΔLQ
M	5198	41.8856	1	29	DI	varΔLQ
N	305	2.4577	1	29	DI	varΔLQ
P	0	0	1	29	DI	varΔLQ
Q	0	0	1	29	DI	varΔLQ
R	0	0	1	29	DI	varΔLQ
S	21	0.169218	1	29	DI	varΔLQ
T	16	0.128928	1	29	DI	varΔLQ
V	264	2.12732	1	29	DI	varΔLQ
W	0	0	1	29	DI	varΔLQ
Y	1	0.00805802	1	29	DI	varΔLQ
A	0	0	3	29	DI	varΔLQ
C	1	0.0183621	3	29	DI	varΔLQ
D	0	0	3	29	DI	varΔLQ
E	0	0	3	29	DI	varΔLQ
F	141	2.58906	3	29	DI	varΔLQ
G	1	0.0183621	3	29	DI	varΔLQ
H	0	0	3	29	DI	varΔLQ
I	401	7.3632	3	29	DI	varΔLQ
K	0	0	3	29	DI	varΔLQ
L	1	0.0183621	3	29	DI	varΔLQ
M	4838	88.8358	3	29	DI	varΔLQ
N	42	0.771208	3	29	DI	varΔLQ
P	0	0	3	29	DI	varΔLQ
Q	0	0	3	29	DI	varΔLQ
R	0	0	3	29	DI	varΔLQ
S	0	0	3	29	DI	varΔLQ
T	0	0	3	29	DI	varΔLQ
V	21	0.385604	3	29	DI	varΔLQ
W	0	0	3	29	DI	varΔLQ
Y	0	0	3	29	DI	varΔLQ
A	0	0	5	29	DI	varΔLQ
C	1	0.0139528	5	29	DI	varΔLQ
D	0	0	5	29	DI	varΔLQ
E	0	0	5	29	DI	varΔLQ
F	415	5.79043	5	29	DI	varΔLQ
G	0	0	5	29	DI	varΔLQ
H	0	0	5	29	DI	varΔLQ
I	79	1.10227	5	29	DI	varΔLQ
K	0	0	5	29	DI	varΔLQ
L	161	2.24641	5	29	DI	varΔLQ
M	6462	90.1632	5	29	DI	varΔLQ
N	37	0.516255	5	29	DI	varΔLQ
P	0	0	5	29	DI	varΔLQ
Q	0	0	5	29	DI	varΔLQ
R	0	0	5	29	DI	varΔLQ
S	1	0.0139528	5	29	DI	varΔLQ
T	1	0.0139528	5	29	DI	varΔLQ
V	10	0.139528	5	29	DI	varΔLQ
W	0	0	5	29	DI	varΔLQ
Y	0	0	5	29	DI	varΔLQ
A	0	0	9	29	DI	varΔLQ
C	0	0	9	29	DI	varΔLQ
D	0	0	9	29	DI	varΔLQ
E	0	0	9	29	DI	varΔLQ
F	6	0.191266	9	29	DI	varΔLQ
G	0	0	9	29	DI	varΔLQ
H	0	0	9	29	DI	varΔLQ
I	1	0.0318776	9	29	DI	varΔLQ
K	0	0	9	29	DI	varΔLQ
L	0	0	9	29	DI	varΔLQ
M	3127	99.6812	9	29	DI	varΔLQ
N	0	0	9	29	DI	varΔLQ
P	0	0	9	29	DI	varΔLQ
Q	0	0	9	29	DI	varΔLQ
R	0	0	9	29	DI	varΔLQ
S	0	0	9	29	DI	varΔLQ
T	1	0.0318776	9	29	DI	varΔLQ
V	2	0.0637552	9	29	DI	varΔLQ
W	0	0	9	29	DI	varΔLQ
Y	0	0	9	29	DI	varΔLQ
A	0	0	1	30	DI	varΔLQ
C	32	0.265098	1	30	DI	varΔLQ
D	0	0	1	30	DI	varΔLQ
E	0	0	1	30	DI	varΔLQ
F	2420	20.048	1	30	DI	varΔLQ
G	16	0.132549	1	30	DI	varΔLQ
H	67	0.555049	1	30	DI	varΔLQ
I	5538	45.8786	1	30	DI	varΔLQ
K	1	0.00828432	1	30	DI	varΔLQ
L	2	0.0165686	1	30	DI	varΔLQ
M	3138	25.9962	1	30	DI	varΔLQ
N	405	3.35515	1	30	DI	varΔLQ
P	0	0	1	30	DI	varΔLQ
Q	0	0	1	30	DI	varΔLQ
R	0	0	1	30	DI	varΔLQ
S	88	0.72902	1	30	DI	varΔLQ
T	51	0.4225	1	30	DI	varΔLQ
V	313	2.59299	1	30	DI	varΔLQ
W	0	0	1	30	DI	varΔLQ
Y	0	0	1	30	DI	varΔLQ
A	0	0	3	30	DI	varΔLQ
C	3	0.0336889	3	30	DI	varΔLQ
D	0	0	3	30	DI	varΔLQ
E	0	0	3	30	DI	varΔLQ
F	219	2.45929	3	30	DI	varΔLQ
G	0	0	3	30	DI	varΔLQ
H	5	0.0561482	3	30	DI	varΔLQ
I	571	6.41213	3	30	DI	varΔLQ
K	1	0.0112296	3	30	DI	varΔLQ
L	52	0.583942	3	30	DI	varΔLQ
M	7868	88.3549	3	30	DI	varΔLQ
N	116	1.30264	3	30	DI	varΔLQ
P	0	0	3	30	DI	varΔLQ
Q	0	0	3	30	DI	varΔLQ
R	0	0	3	30	DI	varΔLQ
S	1	0.0112296	3	30	DI	varΔLQ
T	2	0.0224593	3	30	DI	varΔLQ
V	67	0.752386	3	30	DI	varΔLQ
W	0	0	3	30	DI	varΔLQ
Y	0	0	3	30	DI	varΔLQ
A	1	0.0145222	5	30	DI	varΔLQ
C	0	0	5	30	DI	varΔLQ
D	0	0	5	30	DI	varΔLQ
E	0	0	5	30	DI	varΔLQ
F	166	2.41069	5	30	DI	varΔLQ
G	0	0	5	30	DI	varΔLQ
H	0	0	5	30	DI	varΔLQ
I	151	2.19286	5	30	DI	varΔLQ
K	0	0	5	30	DI	varΔLQ
L	2336	33.9239	5	30	DI	varΔLQ
M	1647	23.9181	5	30	DI	varΔLQ
N	12	0.174267	5	30	DI	varΔLQ
P	1	0.0145222	5	30	DI	varΔLQ
Q	0	0	5	30	DI	varΔLQ
R	0	0	5	30	DI	varΔLQ
S	0	0	5	30	DI	varΔLQ
T	0	0	5	30	DI	varΔLQ
V	2571	37.3366	5	30	DI	varΔLQ
W	0	0	5	30	DI	varΔLQ
Y	1	0.0145222	5	30	DI	varΔLQ
A	0	0	7	30	DI	varΔLQ
C	0	0	7	30	DI	varΔLQ
D	0	0	7	30	DI	varΔLQ
E	0	0	7	30	DI	varΔLQ
F	0	0	7	30	DI	varΔLQ
G	0	0	7	30	DI	varΔLQ
H	0	0	7	30	DI	varΔLQ
I	0	0	7	30	DI	varΔLQ
K	0	0	7	30	DI	varΔLQ
L	0	0	7	30	DI	varΔLQ
M	1996	99.9499	7	30	DI	varΔLQ
N	0	0	7	30	DI	varΔLQ
P	0	0	7	30	DI	varΔLQ
Q	0	0	7	30	DI	varΔLQ
R	0	0	7	30	DI	varΔLQ
S	0	0	7	30	DI	varΔLQ
T	0	0	7	30	DI	varΔLQ
V	1	0.0500751	7	30	DI	varΔLQ
W	0	0	7	30	DI	varΔLQ
Y	0	0	7	30	DI	varΔLQ
A	0	0	1	49	DI	var+Q
C	26	0.27933	1	49	DI	var+Q
D	0	0	1	49	DI	var+Q
E	0	0	1	49	DI	var+Q
F	646	6.94027	1	49	DI	var+Q
G	10	0.107434	1	49	DI	var+Q
H	17	0.182639	1	49	DI	var+Q
I	2772	29.7808	1	49	DI	var+Q
K	0	0	1	49	DI	var+Q
L	1313	14.1061	1	49	DI	var+Q
M	2701	29.018	1	49	DI	var+Q
N	211	2.26687	1	49	DI	var+Q
P	2	0.0214869	1	49	DI	var+Q
Q	1404	15.0838	1	49	DI	var+Q
R	0	0	1	49	DI	var+Q
S	11	0.118178	1	49	DI	var+Q
T	15	0.161152	1	49	DI	var+Q
V	179	1.92308	1	49	DI	var+Q
W	0	0	1	49	DI	var+Q
Y	0	0	1	49	DI	var+Q
A	0	0	3	49	DI	var+Q
C	1	0.0155352	3	49	DI	var+Q
D	0	0	3	49	DI	var+Q
E	0	0	3	49	DI	var+Q
F	58	0.901041	3	49	DI	var+Q
G	0	0	3	49	DI	var+Q
H	0	0	3	49	DI	var+Q
I	536	8.32686	3	49	DI	var+Q
K	0	0	3	49	DI	var+Q
L	3896	60.5251	3	49	DI	var+Q
M	1319	20.4909	3	49	DI	var+Q
N	66	1.02532	3	49	DI	var+Q
P	0	0	3	49	DI	var+Q
Q	495	7.68992	3	49	DI	var+Q
R	0	0	3	49	DI	var+Q
S	0	0	3	49	DI	var+Q
T	1	0.0155352	3	49	DI	var+Q
V	64	0.994252	3	49	DI	var+Q
W	0	0	3	49	DI	var+Q
Y	0	0	3	49	DI	var+Q
A	0	0	5	49	DI	var+Q
C	0	0	5	49	DI	var+Q
D	0	0	5	49	DI	var+Q
E	0	0	5	49	DI	var+Q
F	0	0	5	49	DI	var+Q
G	0	0	5	49	DI	var+Q
H	0	0	5	49	DI	var+Q
I	2124	41.3793	5	49	DI	var+Q
K	0	0	5	49	DI	var+Q
L	2880	56.1075	5	49	DI	var+Q
M	54	1.05202	5	49	DI	var+Q
N	0	0	5	49	DI	var+Q
P	2	0.0389636	5	49	DI	var+Q
Q	71	1.38321	5	49	DI	var+Q
R	0	0	5	49	DI	var+Q
S	0	0	5	49	DI	var+Q
T	1	0.0194818	5	49	DI	var+Q
V	1	0.0194818	5	49	DI	var+Q
W	0	0	5	49	DI	var+Q
Y	0	0	5	49	DI	var+Q
A	0	0	1	50	DI	var+Q
C	176	1.23735	1	50	DI	var+Q
D	1	0.00703037	1	50	DI	var+Q
E	0	0	1	50	DI	var+Q
F	1266	8.90045	1	50	DI	var+Q
G	16	0.112486	1	50	DI	var+Q
H	92	0.646794	1	50	DI	var+Q
I	4900	34.4488	1	50	DI	var+Q
K	4	0.0281215	1	50	DI	var+Q
L	29	0.203881	1	50	DI	var+Q
M	4261	29.9564	1	50	DI	var+Q
N	380	2.67154	1	50	DI	var+Q
P	0	0	1	50	DI	var+Q
Q	2523	17.7376	1	50	DI	var+Q
R	1	0.00703037	1	50	DI	var+Q
S	103	0.724128	1	50	DI	var+Q
T	43	0.302306	1	50	DI	var+Q
V	428	3.009	1	50	DI	var+Q
W	0	0	1	50	DI	var+Q
Y	1	0.00703037	1	50	DI	var+Q
A	0	0	3	50	DI	var+Q
C	3	0.0303705	3	50	DI	var+Q
D	0	0	3	50	DI	var+Q
E	0	0	3	50	DI	var+Q
F	247	2.50051	3	50	DI	var+Q
G	0	0	3	50	DI	var+Q
H	4	0.040494	3	50	DI	var+Q
I	1892	19.1537	3	50	DI	var+Q
K	0	0	3	50	DI	var+Q
L	100	1.01235	3	50	DI	var+Q
M	5492	55.5983	3	50	DI	var+Q
N	193	1.95384	3	50	DI	var+Q
P	0	0	3	50	DI	var+Q
Q	1448	14.6588	3	50	DI	var+Q
R	0	0	3	50	DI	var+Q
S	0	0	3	50	DI	var+Q
T	3	0.0303705	3	50	DI	var+Q
V	496	5.02126	3	50	DI	var+Q
W	0	0	3	50	DI	var+Q
Y	0	0	3	50	DI	var+Q
A	0	0	5	50	DI	var+Q
C	0	0	5	50	DI	var+Q
D	0	0	5	50	DI	var+Q
E	0	0	5	50	DI	var+Q
F	5	0.0678426	5	50	DI	var+Q
G	0	0	5	50	DI	var+Q
H	1	0.0135685	5	50	DI	var+Q
I	249	3.37856	5	50	DI	var+Q
K	0	0	5	50	DI	var+Q
L	398	5.40027	5	50	DI	var+Q
M	2547	34.559	5	50	DI	var+Q
N	633	8.58887	5	50	DI	var+Q
P	0	0	5	50	DI	var+Q
Q	3483	47.2592	5	50	DI	var+Q
R	2	0.027137	5	50	DI	var+Q
S	1	0.0135685	5	50	DI	var+Q
T	0	0	5	50	DI	var+Q
V	48	0.651289	5	50	DI	var+Q
W	0	0	5	50	DI	var+Q
Y	0	0	5	50	DI	var+Q
A	0	0	1	51	DI	var+Q
C	77	0.742956	1	51	DI	var+Q
D	0	0	1	51	DI	var+Q
E	0	0	1	51	DI	var+Q
F	421	4.06214	1	51	DI	var+Q
G	11	0.106137	1	51	DI	var+Q
H	180	1.73678	1	51	DI	var+Q
I	6314	60.9224	1	51	DI	var+Q
K	3	0.0289464	1	51	DI	var+Q
L	786	7.58394	1	51	DI	var+Q
M	1383	13.3443	1	51	DI	var+Q
N	64	0.617522	1	51	DI	var+Q
P	1	0.00964878	1	51	DI	var+Q
Q	816	7.87341	1	51	DI	var+Q
R	0	0	1	51	DI	var+Q
S	61	0.588576	1	51	DI	var+Q
T	31	0.299112	1	51	DI	var+Q
V	216	2.08414	1	51	DI	var+Q
W	0	0	1	51	DI	var+Q
Y	0	0	1	51	DI	var+Q
A	0	0	3	51	DI	var+Q
C	2	0.0495049	3	51	DI	var+Q
D	0	0	3	51	DI	var+Q
E	0	0	3	51	DI	var+Q
F	37	0.915842	3	51	DI	var+Q
G	0	0	3	51	DI	var+Q
H	6	0.148515	3	51	DI	var+Q
I	490	12.1287	3	51	DI	var+Q
K	0	0	3	51	DI	var+Q
L	2092	51.7822	3	51	DI	var+Q
M	1109	27.4505	3	51	DI	var+Q
N	23	0.569307	3	51	DI	var+Q
P	1	0.0247525	3	51	DI	var+Q
Q	187	4.62871	3	51	DI	var+Q
R	0	0	3	51	DI	var+Q
S	0	0	3	51	DI	var+Q
T	7	0.173267	3	51	DI	var+Q
V	86	2.12871	3	51	DI	var+Q
W	0	0	3	51	DI	var+Q
Y	0	0	3	51	DI	var+Q
A	0	0	5	51	DI	var+Q
C	0	0	5	51	DI	var+Q
D	0	0	5	51	DI	var+Q
E	0	0	5	51	DI	var+Q
F	0	0	5	51	DI	var+Q
G	0	0	5	51	DI	var+Q
H	0	0	5	51	DI	var+Q
I	127	2.92559	5	51	DI	var+Q
K	0	0	5	51	DI	var+Q
L	3684	84.8652	5	51	DI	var+Q
M	290	6.68049	5	51	DI	var+Q
N	5	0.115181	5	51	DI	var+Q
P	2	0.0460723	5	51	DI	var+Q
Q	225	5.18314	5	51	DI	var+Q
R	2	0.0460723	5	51	DI	var+Q
S	0	0	5	51	DI	var+Q
T	0	0	5	51	DI	var+Q
V	6	0.138217	5	51	DI	var+Q
W	0	0	5	51	DI	var+Q
Y	0	0	5	51	DI	var+Q
A	0	0	1	52	DI	var+Q
C	5	0.0804117	1	52	DI	var+Q
D	0	0	1	52	DI	var+Q
E	0	0	1	52	DI	var+Q
F	206	3.31296	1	52	DI	var+Q
G	3	0.048247	1	52	DI	var+Q
H	14	0.225153	1	52	DI	var+Q
I	4702	75.6192	1	52	DI	var+Q
K	0	0	1	52	DI	var+Q
L	4	0.0643294	1	52	DI	var+Q
M	907	14.5867	1	52	DI	var+Q
N	43	0.691541	1	52	DI	var+Q
P	0	0	1	52	DI	var+Q
Q	125	2.01029	1	52	DI	var+Q
R	0	0	1	52	DI	var+Q
S	13	0.20907	1	52	DI	var+Q
T	15	0.241235	1	52	DI	var+Q
V	180	2.89482	1	52	DI	var+Q
W	0	0	1	52	DI	var+Q
Y	1	0.0160823	1	52	DI	var+Q
A	0	0	3	52	DI	var+Q
C	28	0.766703	3	52	DI	var+Q
D	0	0	3	52	DI	var+Q
E	0	0	3	52	DI	var+Q
F	21	0.575027	3	52	DI	var+Q
G	0	0	3	52	DI	var+Q
H	2	0.0547645	3	52	DI	var+Q
I	2356	64.5126	3	52	DI	var+Q
K	0	0	3	52	DI	var+Q
L	16	0.438116	3	52	DI	var+Q
M	633	17.333	3	52	DI	var+Q
N	86	2.35487	3	52	DI	var+Q
P	0	0	3	52	DI	var+Q
Q	380	10.4053	3	52	DI	var+Q
R	0	0	3	52	DI	var+Q
S	0	0	3	52	DI	var+Q
T	21	0.575027	3	52	DI	var+Q
V	109	2.98467	3	52	DI	var+Q
W	0	0	3	52	DI	var+Q
Y	0	0	3	52	DI	var+Q
A	18	0.256813	5	52	DI	var+Q
C	0	0	5	52	DI	var+Q
D	0	0	5	52	DI	var+Q
E	0	0	5	52	DI	var+Q
F	0	0	5	52	DI	var+Q
G	0	0	5	52	DI	var+Q
H	0	0	5	52	DI	var+Q
I	541	7.71865	5	52	DI	var+Q
K	0	0	5	52	DI	var+Q
L	2642	37.6944	5	52	DI	var+Q
M	3157	45.0421	5	52	DI	var+Q
N	0	0	5	52	DI	var+Q
P	2	0.0285347	5	52	DI	var+Q
Q	560	7.98973	5	52	DI	var+Q
R	0	0	5	52	DI	var+Q
S	1	0.0142674	5	52	DI	var+Q
T	2	0.0285347	5	52	DI	var+Q
V	86	1.22699	5	52	DI	var+Q
W	0	0	5	52	DI	var+Q
Y	0	0	5	52	DI	var+Q
A	0	0	7	52	DI	var+Q
C	0	0	7	52	DI	var+Q
D	0	0	7	52	DI	var+Q
E	0	0	7	52	DI	var+Q
F	0	0	7	52	DI	var+Q
G	0	0	7	52	DI	var+Q
H	0	0	7	52	DI	var+Q
I	571	7.00184	7	52	DI	var+Q
K	2	0.0245248	7	52	DI	var+Q
L	6894	84.5371	7	52	DI	var+Q
M	11	0.134887	7	52	DI	var+Q
N	0	0	7	52	DI	var+Q
P	0	0	7	52	DI	var+Q
Q	677	8.30166	7	52	DI	var+Q
R	0	0	7	52	DI	var+Q
S	0	0	7	52	DI	var+Q
T	0	0	7	52	DI	var+Q
V	0	0	7	52	DI	var+Q
W	0	0	7	52	DI	var+Q
Y	0	0	7	52	DI	var+Q
A	8	0.118765	1	53	DI	var+Q
C	28	0.415677	1	53	DI	var+Q
D	0	0	1	53	DI	var+Q
E	0	0	1	53	DI	var+Q
F	303	4.49822	1	53	DI	var+Q
G	1	0.0148456	1	53	DI	var+Q
H	23	0.341449	1	53	DI	var+Q
I	4281	63.554	1	53	DI	var+Q
K	1	0.0148456	1	53	DI	var+Q
L	44	0.653207	1	53	DI	var+Q
M	1432	21.2589	1	53	DI	var+Q
N	70	1.03919	1	53	DI	var+Q
P	0	0	1	53	DI	var+Q
Q	264	3.91924	1	53	DI	var+Q
R	0	0	1	53	DI	var+Q
S	29	0.430523	1	53	DI	var+Q
T	16	0.23753	1	53	DI	var+Q
V	235	3.48872	1	53	DI	var+Q
W	0	0	1	53	DI	var+Q
Y	0	0	1	53	DI	var+Q
A	0	0	3	53	DI	var+Q
C	2	0.0482625	3	53	DI	var+Q
D	0	0	3	53	DI	var+Q
E	0	0	3	53	DI	var+Q
F	17	0.410232	3	53	DI	var+Q
G	0	0	3	53	DI	var+Q
H	2	0.0482625	3	53	DI	var+Q
I	635	15.3234	3	53	DI	var+Q
K	0	0	3	53	DI	var+Q
L	1646	39.7201	3	53	DI	var+Q
M	1660	40.0579	3	53	DI	var+Q
N	15	0.361969	3	53	DI	var+Q
P	0	0	3	53	DI	var+Q
Q	107	2.58205	3	53	DI	var+Q
R	0	0	3	53	DI	var+Q
S	1	0.0241313	3	53	DI	var+Q
T	3	0.0723938	3	53	DI	var+Q
V	56	1.35135	3	53	DI	var+Q
W	0	0	3	53	DI	var+Q
Y	0	0	3	53	DI	var+Q
A	0	0	5	53	DI	var+Q
C	0	0	5	53	DI	var+Q
D	0	0	5	53	DI	var+Q
E	0	0	5	53	DI	var+Q
F	0	0	5	53	DI	var+Q
G	0	0	5	53	DI	var+Q
H	0	0	5	53	DI	var+Q
I	135	3.26639	5	53	DI	var+Q
K	2	0.048391	5	53	DI	var+Q
L	2865	69.3201	5	53	DI	var+Q
M	461	11.1541	5	53	DI	var+Q
N	6	0.145173	5	53	DI	var+Q
P	2	0.048391	5	53	DI	var+Q
Q	662	16.0174	5	53	DI	var+Q
R	0	0	5	53	DI	var+Q
S	0	0	5	53	DI	var+Q
T	0	0	5	53	DI	var+Q
V	0	0	5	53	DI	var+Q
W	0	0	5	53	DI	var+Q
Y	0	0	5	53	DI	var+Q
A	0	0	7	53	DI	var+Q
C	0	0	7	53	DI	var+Q
D	0	0	7	53	DI	var+Q
E	0	0	7	53	DI	var+Q
F	0	0	7	53	DI	var+Q
G	0	0	7	53	DI	var+Q
H	0	0	7	53	DI	var+Q
I	0	0	7	53	DI	var+Q
K	2	0.0462107	7	53	DI	var+Q
L	376	8.68762	7	53	DI	var+Q
M	1008	23.2902	7	53	DI	var+Q
N	0	0	7	53	DI	var+Q
P	0	0	7	53	DI	var+Q
Q	2937	67.8604	7	53	DI	var+Q
R	2	0.0462107	7	53	DI	var+Q
S	0	0	7	53	DI	var+Q
T	0	0	7	53	DI	var+Q
V	0	0	7	53	DI	var+Q
W	0	0	7	53	DI	var+Q
Y	0	0	7	53	DI	var+Q
A	0	0	1	54	DI	var+Q
C	12	0.181406	1	54	DI	var+Q
D	0	0	1	54	DI	var+Q
E	0	0	1	54	DI	var+Q
F	503	7.60393	1	54	DI	var+Q
G	12	0.181406	1	54	DI	var+Q
H	260	3.93046	1	54	DI	var+Q
I	3325	50.2646	1	54	DI	var+Q
K	0	0	1	54	DI	var+Q
L	80	1.20937	1	54	DI	var+Q
M	1126	17.0219	1	54	DI	var+Q
N	117	1.76871	1	54	DI	var+Q
P	0	0	1	54	DI	var+Q
Q	902	13.6357	1	54	DI	var+Q
R	2	0.0302343	1	54	DI	var+Q
S	47	0.710506	1	54	DI	var+Q
T	33	0.498866	1	54	DI	var+Q
V	196	2.96296	1	54	DI	var+Q
W	0	0	1	54	DI	var+Q
Y	0	0	1	54	DI	var+Q
A	0	0	3	54	DI	var+Q
C	0	0	3	54	DI	var+Q
D	0	0	3	54	DI	var+Q
E	0	0	3	54	DI	var+Q
F	165	2.73179	3	54	DI	var+Q
G	8	0.13245	3	54	DI	var+Q
H	59	0.976821	3	54	DI	var+Q
I	657	10.8775	3	54	DI	var+Q
K	1	0.0165563	3	54	DI	var+Q
L	3657	60.5464	3	54	DI	var+Q
M	958	15.8609	3	54	DI	var+Q
N	156	2.58278	3	54	DI	var+Q
P	0	0	3	54	DI	var+Q
Q	245	4.05629	3	54	DI	var+Q
R	1	0.0165563	3	54	DI	var+Q
S	17	0.281457	3	54	DI	var+Q
T	1	0.0165563	3	54	DI	var+Q
V	115	1.90397	3	54	DI	var+Q
W	0	0	3	54	DI	var+Q
Y	0	0	3	54	DI	var+Q
A	0	0	5	54	DI	var+Q
C	1	0.0218484	5	54	DI	var+Q
D	0	0	5	54	DI	var+Q
E	0	0	5	54	DI	var+Q
F	11	0.240332	5	54	DI	var+Q
G	0	0	5	54	DI	var+Q
H	20	0.436967	5	54	DI	var+Q
I	59	1.28905	5	54	DI	var+Q
K	0	0	5	54	DI	var+Q
L	4302	93.9917	5	54	DI	var+Q
M	138	3.01508	5	54	DI	var+Q
N	5	0.109242	5	54	DI	var+Q
P	2	0.0436967	5	54	DI	var+Q
Q	31	0.6773	5	54	DI	var+Q
R	0	0	5	54	DI	var+Q
S	0	0	5	54	DI	var+Q
T	0	0	5	54	DI	var+Q
V	8	0.174787	5	54	DI	var+Q
W	0	0	5	54	DI	var+Q
Y	0	0	5	54	DI	var+Q
A	0	0	7	54	DI	var+Q
C	0	0	7	54	DI	var+Q
D	0	0	7	54	DI	var+Q
E	0	0	7	54	DI	var+Q
F	1978	40.236	7	54	DI	var+Q
G	0	0	7	54	DI	var+Q
H	0	0	7	54	DI	var+Q
I	380	7.72986	7	54	DI	var+Q
K	2	0.0406835	7	54	DI	var+Q
L	350	7.11961	7	54	DI	var+Q
M	1	0.0203417	7	54	DI	var+Q
N	0	0	7	54	DI	var+Q
P	0	0	7	54	DI	var+Q
Q	1285	26.1391	7	54	DI	var+Q
R	1	0.0203417	7	54	DI	var+Q
S	0	0	7	54	DI	var+Q
T	0	0	7	54	DI	var+Q
V	919	18.6941	7	54	DI	var+Q
W	0	0	7	54	DI	var+Q
Y	0	0	7	54	DI	var+Q
A	0	0	1	13	DI	var+LQ
C	23	0.388448	1	13	DI	var+LQ
D	0	0	1	13	DI	var+LQ
E	0	0	1	13	DI	var+LQ
F	368	6.21517	1	13	DI	var+LQ
G	6	0.101334	1	13	DI	var+LQ
H	72	1.21601	1	13	DI	var+LQ
I	2351	39.7061	1	13	DI	var+LQ
K	0	0	1	13	DI	var+LQ
L	1705	28.7958	1	13	DI	var+LQ
M	813	13.7308	1	13	DI	var+LQ
N	61	1.03023	1	13	DI	var+LQ
P	2	0.0337781	1	13	DI	var+LQ
Q	240	4.05337	1	13	DI	var+LQ
R	0	0	1	13	DI	var+LQ
S	84	1.41868	1	13	DI	var+LQ
T	74	1.24979	1	13	DI	var+LQ
V	121	2.04357	1	13	DI	var+LQ
W	0	0	1	13	DI	var+LQ
Y	0	0	1	13	DI	var+LQ
A	0	0	3	13	DI	var+LQ
C	46	0.697816	3	13	DI	var+LQ
D	0	0	3	13	DI	var+LQ
E	0	0	3	13	DI	var+LQ
F	112	1.69903	3	13	DI	var+LQ
G	0	0	3	13	DI	var+LQ
H	33	0.500607	3	13	DI	var+LQ
I	1552	23.5437	3	13	DI	var+LQ
K	0	0	3	13	DI	var+LQ
L	3101	47.0419	3	13	DI	var+LQ
M	1400	21.2379	3	13	DI	var+LQ
N	31	0.470267	3	13	DI	var+LQ
P	0	0	3	13	DI	var+LQ
Q	200	3.03398	3	13	DI	var+LQ
R	0	0	3	13	DI	var+LQ
S	6	0.0910194	3	13	DI	var+LQ
T	36	0.546117	3	13	DI	var+LQ
V	74	1.12257	3	13	DI	var+LQ
W	0	0	3	13	DI	var+LQ
Y	0	0	3	13	DI	var+LQ
A	0	0	5	13	DI	var+LQ
C	0	0	5	13	DI	var+LQ
D	0	0	5	13	DI	var+LQ
E	0	0	5	13	DI	var+LQ
F	1	0.0267666	5	13	DI	var+LQ
G	0	0	5	13	DI	var+LQ
H	0	0	5	13	DI	var+LQ
I	2111	56.5043	5	13	DI	var+LQ
K	0	0	5	13	DI	var+LQ
L	1617	43.2816	5	13	DI	var+LQ
M	7	0.187366	5	13	DI	var+LQ
N	0	0	5	13	DI	var+LQ
P	0	0	5	13	DI	var+LQ
Q	0	0	5	13	DI	var+LQ
R	0	0	5	13	DI	var+LQ
S	0	0	5	13	DI	var+LQ
T	0	0	5	13	DI	var+LQ
V	0	0	5	13	DI	var+LQ
W	0	0	5	13	DI	var+LQ
Y	0	0	5	13	DI	var+LQ
A	0	0	1	14	DI	var+LQ
C	7	0.106821	1	14	DI	var+LQ
D	0	0	1	14	DI	var+LQ
E	0	0	1	14	DI	var+LQ
F	330	5.03586	1	14	DI	var+LQ
G	0	0	1	14	DI	var+LQ
H	13	0.198382	1	14	DI	var+LQ
I	1650	25.1793	1	14	DI	var+LQ
K	0	0	1	14	DI	var+LQ
L	3073	46.8946	1	14	DI	var+LQ
M	736	11.2315	1	14	DI	var+LQ
N	83	1.2666	1	14	DI	var+LQ
P	1	0.0152602	1	14	DI	var+LQ
Q	552	8.42362	1	14	DI	var+LQ
R	0	0	1	14	DI	var+LQ
S	7	0.106821	1	14	DI	var+LQ
T	9	0.137342	1	14	DI	var+LQ
V	92	1.40394	1	14	DI	var+LQ
W	0	0	1	14	DI	var+LQ
Y	0	0	1	14	DI	var+LQ
A	0	0	3	14	DI	var+LQ
C	1	0.0172176	3	14	DI	var+LQ
D	0	0	3	14	DI	var+LQ
E	0	0	3	14	DI	var+LQ
F	10	0.172176	3	14	DI	var+LQ
G	0	0	3	14	DI	var+LQ
H	0	0	3	14	DI	var+LQ
I	140	2.41047	3	14	DI	var+LQ
K	0	0	3	14	DI	var+LQ
L	5429	93.4745	3	14	DI	var+LQ
M	122	2.10055	3	14	DI	var+LQ
N	12	0.206612	3	14	DI	var+LQ
P	5	0.0860882	3	14	DI	var+LQ
Q	72	1.23967	3	14	DI	var+LQ
R	0	0	3	14	DI	var+LQ
S	0	0	3	14	DI	var+LQ
T	0	0	3	14	DI	var+LQ
V	17	0.2927	3	14	DI	var+LQ
W	0	0	3	14	DI	var+LQ
Y	0	0	3	14	DI	var+LQ
A	0	0	5	14	DI	var+LQ
C	1	0.0163586	5	14	DI	var+LQ
D	0	0	5	14	DI	var+LQ
E	0	0	5	14	DI	var+LQ
F	0	0	5	14	DI	var+LQ
G	0	0	5	14	DI	var+LQ
H	0	0	5	14	DI	var+LQ
I	20	0.327172	5	14	DI	var+LQ
K	0	0	5	14	DI	var+LQ
L	5561	90.9701	5	14	DI	var+LQ
M	282	4.61312	5	14	DI	var+LQ
N	0	0	5	14	DI	var+LQ
P	4	0.0654343	5	14	DI	var+LQ
Q	240	3.92606	5	14	DI	var+LQ
R	0	0	5	14	DI	var+LQ
S	0	0	5	14	DI	var+LQ
T	1	0.0163586	5	14	DI	var+LQ
V	4	0.0654343	5	14	DI	var+LQ
W	0	0	5	14	DI	var+LQ
Y	0	0	5	14	DI	var+LQ
A	2	0.0286451	1	15	DI	var+LQ
C	10	0.143225	1	15	DI	var+LQ
D	0	0	1	15	DI	var+LQ
E	0	0	1	15	DI	var+LQ
F	166	2.37754	1	15	DI	var+LQ
G	2	0.0286451	1	15	DI	var+LQ
H	14	0.200516	1	15	DI	var+LQ
I	1349	19.3211	1	15	DI	var+LQ
K	0	0	1	15	DI	var+LQ
L	4164	59.6391	1	15	DI	var+LQ
M	816	11.6872	1	15	DI	var+LQ
N	64	0.916643	1	15	DI	var+LQ
P	0	0	1	15	DI	var+LQ
Q	325	4.65483	1	15	DI	var+LQ
R	0	0	1	15	DI	var+LQ
S	10	0.143225	1	15	DI	var+LQ
T	5	0.0716127	1	15	DI	var+LQ
V	55	0.78774	1	15	DI	var+LQ
W	0	0	1	15	DI	var+LQ
Y	0	0	1	15	DI	var+LQ
A	0	0	3	15	DI	var+LQ
C	5	0.053984	3	15	DI	var+LQ
D	0	0	3	15	DI	var+LQ
E	0	0	3	15	DI	var+LQ
F	62	0.669402	3	15	DI	var+LQ
G	2	0.0215936	3	15	DI	var+LQ
H	3	0.0323904	3	15	DI	var+LQ
I	232	2.50486	3	15	DI	var+LQ
K	0	0	3	15	DI	var+LQ
L	8512	91.9024	3	15	DI	var+LQ
M	201	2.17016	3	15	DI	var+LQ
N	94	1.0149	3	15	DI	var+LQ
P	3	0.0323904	3	15	DI	var+LQ
Q	135	1.45757	3	15	DI	var+LQ
R	0	0	3	15	DI	var+LQ
S	0	0	3	15	DI	var+LQ
T	0	0	3	15	DI	var+LQ
V	13	0.140358	3	15	DI	var+LQ
W	0	0	3	15	DI	var+LQ
Y	0	0	3	15	DI	var+LQ
A	0	0	5	15	DI	var+LQ
C	0	0	5	15	DI	var+LQ
D	0	0	5	15	DI	var+LQ
E	0	0	5	15	DI	var+LQ
F	1	0.0162734	5	15	DI	var+LQ
G	0	0	5	15	DI	var+LQ
H	0	0	5	15	DI	var+LQ
I	1	0.0162734	5	15	DI	var+LQ
K	1	0.0162734	5	15	DI	var+LQ
L	5745	93.4906	5	15	DI	var+LQ
M	4	0.0650936	5	15	DI	var+LQ
N	29	0.471928	5	15	DI	var+LQ
P	6	0.0976404	5	15	DI	var+LQ
Q	358	5.82587	5	15	DI	var+LQ
R	0	0	5	15	DI	var+LQ
S	0	0	5	15	DI	var+LQ
T	0	0	5	15	DI	var+LQ
V	0	0	5	15	DI	var+LQ
W	0	0	5	15	DI	var+LQ
Y	0	0	5	15	DI	var+LQ
A	0	0	1	16	DI	var+LQ
C	25	0.331565	1	16	DI	var+LQ
D	0	0	1	16	DI	var+LQ
E	0	0	1	16	DI	var+LQ
F	289	3.83289	1	16	DI	var+LQ
G	4	0.0530504	1	16	DI	var+LQ
H	21	0.278515	1	16	DI	var+LQ
I	2799	37.122	1	16	DI	var+LQ
K	0	0	1	16	DI	var+LQ
L	2897	38.4218	1	16	DI	var+LQ
M	843	11.1804	1	16	DI	var+LQ
N	91	1.2069	1	16	DI	var+LQ
P	1	0.0132626	1	16	DI	var+LQ
Q	326	4.32361	1	16	DI	var+LQ
R	0	0	1	16	DI	var+LQ
S	30	0.397878	1	16	DI	var+LQ
T	21	0.278515	1	16	DI	var+LQ
V	193	2.55968	1	16	DI	var+LQ
W	0	0	1	16	DI	var+LQ
Y	0	0	1	16	DI	var+LQ
A	0	0	3	16	DI	var+LQ
C	21	0.247233	3	16	DI	var+LQ
D	0	0	3	16	DI	var+LQ
E	0	0	3	16	DI	var+LQ
F	24	0.282552	3	16	DI	var+LQ
G	0	0	3	16	DI	var+LQ
H	2	0.023546	3	16	DI	var+LQ
I	245	2.88439	3	16	DI	var+LQ
K	0	0	3	16	DI	var+LQ
L	7468	87.9209	3	16	DI	var+LQ
M	407	4.79162	3	16	DI	var+LQ
N	46	0.541559	3	16	DI	var+LQ
P	4	0.0470921	3	16	DI	var+LQ
Q	261	3.07276	3	16	DI	var+LQ
R	1	0.011773	3	16	DI	var+LQ
S	0	0	3	16	DI	var+LQ
T	0	0	3	16	DI	var+LQ
V	15	0.176595	3	16	DI	var+LQ
W	0	0	3	16	DI	var+LQ
Y	0	0	3	16	DI	var+LQ
A	0	0	5	16	DI	var+LQ
C	0	0	5	16	DI	var+LQ
D	0	0	5	16	DI	var+LQ
E	0	0	5	16	DI	var+LQ
F	0	0	5	16	DI	var+LQ
G	0	0	5	16	DI	var+LQ
H	0	0	5	16	DI	var+LQ
I	39	0.674857	5	16	DI	var+LQ
K	0	0	5	16	DI	var+LQ
L	5624	97.3179	5	16	DI	var+LQ
M	5	0.0865202	5	16	DI	var+LQ
N	9	0.155736	5	16	DI	var+LQ
P	1	0.017304	5	16	DI	var+LQ
Q	24	0.415297	5	16	DI	var+LQ
R	0	0	5	16	DI	var+LQ
S	0	0	5	16	DI	var+LQ
T	0	0	5	16	DI	var+LQ
V	77	1.33241	5	16	DI	var+LQ
W	0	0	5	16	DI	var+LQ
Y	0	0	5	16	DI	var+LQ
A	0	0	7	16	DI	var+LQ
C	0	0	7	16	DI	var+LQ
D	0	0	7	16	DI	var+LQ
E	0	0	7	16	DI	var+LQ
F	0	0	7	16	DI	var+LQ
G	0	0	7	16	DI	var+LQ
H	0	0	7	16	DI	var+LQ
I	0	0	7	16	DI	var+LQ
K	0	0	7	16	DI	var+LQ
L	5948	99.8322	7	16	DI	var+LQ
M	2	0.0335683	7	16	DI	var+LQ
N	0	0	7	16	DI	var+LQ
P	2	0.0335683	7	16	DI	var+LQ
Q	5	0.0839208	7	16	DI	var+LQ
R	0	0	7	16	DI	var+LQ
S	0	0	7	16	DI	var+LQ
T	0	0	7	16	DI	var+LQ
V	1	0.0167842	7	16	DI	var+LQ
W	0	0	7	16	DI	var+LQ
Y	0	0	7	16	DI	var+LQ
A	0	0	1	17	DI	var+LQ
C	8	0.139252	1	17	DI	var+LQ
D	0	0	1	17	DI	var+LQ
E	0	0	1	17	DI	var+LQ
F	514	8.94691	1	17	DI	var+LQ
G	5	0.0870322	1	17	DI	var+LQ
H	24	0.417755	1	17	DI	var+LQ
I	1738	30.2524	1	17	DI	var+LQ
K	0	0	1	17	DI	var+LQ
L	2271	39.53	1	17	DI	var+LQ
M	697	12.1323	1	17	DI	var+LQ
N	98	1.70583	1	17	DI	var+LQ
P	0	0	1	17	DI	var+LQ
Q	226	3.93386	1	17	DI	var+LQ
R	0	0	1	17	DI	var+LQ
S	42	0.73107	1	17	DI	var+LQ
T	16	0.278503	1	17	DI	var+LQ
V	106	1.84508	1	17	DI	var+LQ
W	0	0	1	17	DI	var+LQ
Y	0	0	1	17	DI	var+LQ
A	0	0	3	17	DI	var+LQ
C	0	0	3	17	DI	var+LQ
D	0	0	3	17	DI	var+LQ
E	0	0	3	17	DI	var+LQ
F	15	0.183374	3	17	DI	var+LQ
G	1	0.0122249	3	17	DI	var+LQ
H	7	0.0855746	3	17	DI	var+LQ
I	102	1.24694	3	17	DI	var+LQ
K	0	0	3	17	DI	var+LQ
L	7633	93.313	3	17	DI	var+LQ
M	222	2.71394	3	17	DI	var+LQ
N	101	1.23472	3	17	DI	var+LQ
P	2	0.0244499	3	17	DI	var+LQ
Q	83	1.01467	3	17	DI	var+LQ
R	0	0	3	17	DI	var+LQ
S	1	0.0122249	3	17	DI	var+LQ
T	0	0	3	17	DI	var+LQ
V	13	0.158924	3	17	DI	var+LQ
W	0	0	3	17	DI	var+LQ
Y	0	0	3	17	DI	var+LQ
A	0	0	5	17	DI	var+LQ
C	1	0.0218055	5	17	DI	var+LQ
D	0	0	5	17	DI	var+LQ
E	0	0	5	17	DI	var+LQ
F	0	0	5	17	DI	var+LQ
G	0	0	5	17	DI	var+LQ
H	0	0	5	17	DI	var+LQ
I	1	0.0218055	5	17	DI	var+LQ
K	0	0	5	17	DI	var+LQ
L	4540	98.9969	5	17	DI	var+LQ
M	34	0.741387	5	17	DI	var+LQ
N	6	0.130833	5	17	DI	var+LQ
P	0	0	5	17	DI	var+LQ
Q	4	0.087222	5	17	DI	var+LQ
R	0	0	5	17	DI	var+LQ
S	0	0	5	17	DI	var+LQ
T	0	0	5	17	DI	var+LQ
V	0	0	5	17	DI	var+LQ
W	0	0	5	17	DI	var+LQ
Y	0	0	5	17	DI	var+LQ
A	0	0	7	17	DI	var+LQ
C	1	0.0106667	7	17	DI	var+LQ
D	0	0	7	17	DI	var+LQ
E	0	0	7	17	DI	var+LQ
F	0	0	7	17	DI	var+LQ
G	0	0	7	17	DI	var+LQ
H	0	0	7	17	DI	var+LQ
I	0	0	7	17	DI	var+LQ
K	0	0	7	17	DI	var+LQ
L	8914	95.0827	7	17	DI	var+LQ
M	7	0.0746667	7	17	DI	var+LQ
N	0	0	7	17	DI	var+LQ
P	3	0.032	7	17	DI	var+LQ
Q	450	4.8	7	17	DI	var+LQ
R	0	0	7	17	DI	var+LQ
S	0	0	7	17	DI	var+LQ
T	0	0	7	17	DI	var+LQ
V	0	0	7	17	DI	var+LQ
W	0	0	7	17	DI	var+LQ
Y	0	0	7	17	DI	var+LQ
A	0	0	9	17	DI	var+LQ
C	0	0	9	17	DI	var+LQ
D	0	0	9	17	DI	var+LQ
E	0	0	9	17	DI	var+LQ
F	0	0	9	17	DI	var+LQ
G	0	0	9	17	DI	var+LQ
H	0	0	9	17	DI	var+LQ
I	0	0	9	17	DI	var+LQ
K	0	0	9	17	DI	var+LQ
L	2811	99.9289	9	17	DI	var+LQ
M	0	0	9	17	DI	var+LQ
N	0	0	9	17	DI	var+LQ
P	2	0.0710985	9	17	DI	var+LQ
Q	0	0	9	17	DI	var+LQ
R	0	0	9	17	DI	var+LQ
S	0	0	9	17	DI	var+LQ
T	0	0	9	17	DI	var+LQ
V	0	0	9	17	DI	var+LQ
W	0	0	9	17	DI	var+LQ
Y	0	0	9	17	DI	var+LQ
A	0	0	1	18	DI	var+LQ
C	0	0	1	18	DI	var+LQ
D	0	0	1	18	DI	var+LQ
E	0	0	1	18	DI	var+LQ
F	71	1.49191	1	18	DI	var+LQ
G	0	0	1	18	DI	var+LQ
H	3	0.0630385	1	18	DI	var+LQ
I	742	15.5915	1	18	DI	var+LQ
K	0	0	1	18	DI	var+LQ
L	3297	69.2793	1	18	DI	var+LQ
M	495	10.4013	1	18	DI	var+LQ
N	21	0.441269	1	18	DI	var+LQ
P	4	0.0840513	1	18	DI	var+LQ
Q	90	1.89115	1	18	DI	var+LQ
R	0	0	1	18	DI	var+LQ
S	3	0.0630385	1	18	DI	var+LQ
T	1	0.0210128	1	18	DI	var+LQ
V	32	0.67241	1	18	DI	var+LQ
W	0	0	1	18	DI	var+LQ
Y	0	0	1	18	DI	var+LQ
A	0	0	3	18	DI	var+LQ
C	0	0	3	18	DI	var+LQ
D	0	0	3	18	DI	var+LQ
E	0	0	3	18	DI	var+LQ
F	15	0.142315	3	18	DI	var+LQ
G	0	0	3	18	DI	var+LQ
H	0	0	3	18	DI	var+LQ
I	128	1.21442	3	18	DI	var+LQ
K	0	0	3	18	DI	var+LQ
L	10169	96.4801	3	18	DI	var+LQ
M	145	1.37571	3	18	DI	var+LQ
N	9	0.085389	3	18	DI	var+LQ
P	8	0.0759013	3	18	DI	var+LQ
Q	46	0.436433	3	18	DI	var+LQ
R	2	0.0189753	3	18	DI	var+LQ
S	0	0	3	18	DI	var+LQ
T	0	0	3	18	DI	var+LQ
V	17	0.16129	3	18	DI	var+LQ
W	0	0	3	18	DI	var+LQ
Y	0	0	3	18	DI	var+LQ
A	0	0	5	18	DI	var+LQ
C	0	0	5	18	DI	var+LQ
D	0	0	5	18	DI	var+LQ
E	0	0	5	18	DI	var+LQ
F	4	0.0603318	5	18	DI	var+LQ
G	0	0	5	18	DI	var+LQ
H	0	0	5	18	DI	var+LQ
I	32	0.482655	5	18	DI	var+LQ
K	0	0	5	18	DI	var+LQ
L	6465	97.5113	5	18	DI	var+LQ
M	14	0.211161	5	18	DI	var+LQ
N	10	0.15083	5	18	DI	var+LQ
P	2	0.0301659	5	18	DI	var+LQ
Q	81	1.22172	5	18	DI	var+LQ
R	0	0	5	18	DI	var+LQ
S	0	0	5	18	DI	var+LQ
T	0	0	5	18	DI	var+LQ
V	22	0.331825	5	18	DI	var+LQ
W	0	0	5	18	DI	var+LQ
Y	0	0	5	18	DI	var+LQ
A	0	0	7	18	DI	var+LQ
C	0	0	7	18	DI	var+LQ
D	0	0	7	18	DI	var+LQ
E	0	0	7	18	DI	var+LQ
F	0	0	7	18	DI	var+LQ
G	0	0	7	18	DI	var+LQ
H	0	0	7	18	DI	var+LQ
I	1	0.0249626	7	18	DI	var+LQ
K	0	0	7	18	DI	var+LQ
L	4001	99.8752	7	18	DI	var+LQ
M	0	0	7	18	DI	var+LQ
N	0	0	7	18	DI	var+LQ
P	4	0.0998502	7	18	DI	var+LQ
Q	0	0	7	18	DI	var+LQ
R	0	0	7	18	DI	var+LQ
S	0	0	7	18	DI	var+LQ
T	0	0	7	18	DI	var+LQ
V	0	0	7	18	DI	var+LQ
W	0	0	7	18	DI	var+LQ
Y	0	0	7	18	DI	var+LQ
A	0	0	9	18	DI	var+LQ
C	0	0	9	18	DI	var+LQ
D	0	0	9	18	DI	var+LQ
E	0	0	9	18	DI	var+LQ
F	0	0	9	18	DI	var+LQ
G	0	0	9	18	DI	var+LQ
H	0	0	9	18	DI	var+LQ
I	0	0	9	18	DI	var+LQ
K	0	0	9	18	DI	var+LQ
L	18	100	9	18	DI	var+LQ
M	0	0	9	18	DI	var+LQ
N	0	0	9	18	DI	var+LQ
P	0	0	9	18	DI	var+LQ
Q	0	0	9	18	DI	var+LQ
R	0	0	9	18	DI	var+LQ
S	0	0	9	18	DI	var+LQ
T	0	0	9	18	DI	var+LQ
V	0	0	9	18	DI	var+LQ
W	0	0	9	18	DI	var+LQ
Y	0	0	9	18	DI	var+LQ
A	0	0	1	1	DI	var+L
C	60	0.987654	1	1	DI	var+L
D	0	0	1	1	DI	var+L
E	0	0	1	1	DI	var+L
F	295	4.85597	1	1	DI	var+L
G	5	0.0823045	1	1	DI	var+L
H	37	0.609053	1	1	DI	var+L
I	1670	27.4897	1	1	DI	var+L
K	0	0	1	1	DI	var+L
L	3097	50.9794	1	1	DI	var+L
M	715	11.7695	1	1	DI	var+L
N	51	0.839506	1	1	DI	var+L
P	3	0.0493827	1	1	DI	var+L
Q	0	0	1	1	DI	var+L
R	0	0	1	1	DI	var+L
S	48	0.790123	1	1	DI	var+L
T	12	0.197531	1	1	DI	var+L
V	81	1.33333	1	1	DI	var+L
W	0	0	1	1	DI	var+L
Y	1	0.0164609	1	1	DI	var+L
A	0	0	3	1	DI	var+L
C	2	0.0512033	3	1	DI	var+L
D	0	0	3	1	DI	var+L
E	0	0	3	1	DI	var+L
F	2	0.0512033	3	1	DI	var+L
G	0	0	3	1	DI	var+L
H	0	0	3	1	DI	var+L
I	93	2.38095	3	1	DI	var+L
K	0	0	3	1	DI	var+L
L	3684	94.3164	3	1	DI	var+L
M	117	2.99539	3	1	DI	var+L
N	4	0.102407	3	1	DI	var+L
P	0	0	3	1	DI	var+L
Q	1	0.0256016	3	1	DI	var+L
R	0	0	3	1	DI	var+L
S	0	0	3	1	DI	var+L
T	0	0	3	1	DI	var+L
V	3	0.0768049	3	1	DI	var+L
W	0	0	3	1	DI	var+L
Y	0	0	3	1	DI	var+L
A	0	0	5	1	DI	var+L
C	0	0	5	1	DI	var+L
D	0	0	5	1	DI	var+L
E	0	0	5	1	DI	var+L
F	12	0.157377	5	1	DI	var+L
G	0	0	5	1	DI	var+L
H	0	0	5	1	DI	var+L
I	639	8.38033	5	1	DI	var+L
K	0	0	5	1	DI	var+L
L	6831	89.5869	5	1	DI	var+L
M	121	1.58689	5	1	DI	var+L
N	10	0.131148	5	1	DI	var+L
P	3	0.0393443	5	1	DI	var+L
Q	0	0	5	1	DI	var+L
R	0	0	5	1	DI	var+L
S	0	0	5	1	DI	var+L
T	0	0	5	1	DI	var+L
V	9	0.118033	5	1	DI	var+L
W	0	0	5	1	DI	var+L
Y	0	0	5	1	DI	var+L
A	0	0	1	2	DI	var+L
C	11	0.158684	1	2	DI	var+L
D	0	0	1	2	DI	var+L
E	0	0	1	2	DI	var+L
F	240	3.4622	1	2	DI	var+L
G	1	0.0144259	1	2	DI	var+L
H	10	0.144259	1	2	DI	var+L
I	2269	32.7323	1	2	DI	var+L
K	0	0	1	2	DI	var+L
L	3361	48.4853	1	2	DI	var+L
M	812	11.7138	1	2	DI	var+L
N	69	0.995384	1	2	DI	var+L
P	2	0.0288517	1	2	DI	var+L
Q	1	0.0144259	1	2	DI	var+L
R	0	0	1	2	DI	var+L
S	14	0.201962	1	2	DI	var+L
T	5	0.0721293	1	2	DI	var+L
V	137	1.97634	1	2	DI	var+L
W	0	0	1	2	DI	var+L
Y	0	0	1	2	DI	var+L
A	0	0	3	2	DI	var+L
C	0	0	3	2	DI	var+L
D	0	0	3	2	DI	var+L
E	0	0	3	2	DI	var+L
F	64	0.932673	3	2	DI	var+L
G	0	0	3	2	DI	var+L
H	1	0.014573	3	2	DI	var+L
I	468	6.82017	3	2	DI	var+L
K	0	0	3	2	DI	var+L
L	6059	88.2979	3	2	DI	var+L
M	226	3.2935	3	2	DI	var+L
N	13	0.189449	3	2	DI	var+L
P	4	0.058292	3	2	DI	var+L
Q	1	0.014573	3	2	DI	var+L
R	0	0	3	2	DI	var+L
S	0	0	3	2	DI	var+L
T	0	0	3	2	DI	var+L
V	26	0.378898	3	2	DI	var+L
W	0	0	3	2	DI	var+L
Y	0	0	3	2	DI	var+L
A	0	0	5	2	DI	var+L
C	0	0	5	2	DI	var+L
D	0	0	5	2	DI	var+L
E	0	0	5	2	DI	var+L
F	15	0.295916	5	2	DI	var+L
G	0	0	5	2	DI	var+L
H	0	0	5	2	DI	var+L
I	1	0.0197278	5	2	DI	var+L
K	0	0	5	2	DI	var+L
L	4978	98.2048	5	2	DI	var+L
M	66	1.30203	5	2	DI	var+L
N	0	0	5	2	DI	var+L
P	6	0.118367	5	2	DI	var+L
Q	1	0.0197278	5	2	DI	var+L
R	0	0	5	2	DI	var+L
S	1	0.0197278	5	2	DI	var+L
T	0	0	5	2	DI	var+L
V	1	0.0197278	5	2	DI	var+L
W	0	0	5	2	DI	var+L
Y	0	0	5	2	DI	var+L
A	0	0	1	3	DI	var+L
C	0	0	1	3	DI	var+L
D	0	0	1	3	DI	var+L
E	0	0	1	3	DI	var+L
F	149	3.77311	1	3	DI	var+L
G	3	0.0759686	1	3	DI	var+L
H	6	0.151937	1	3	DI	var+L
I	1062	26.8929	1	3	DI	var+L
K	0	0	1	3	DI	var+L
L	2115	53.5579	1	3	DI	var+L
M	493	12.4842	1	3	DI	var+L
N	40	1.01291	1	3	DI	var+L
P	0	0	1	3	DI	var+L
Q	0	0	1	3	DI	var+L
R	0	0	1	3	DI	var+L
S	5	0.126614	1	3	DI	var+L
T	8	0.202583	1	3	DI	var+L
V	68	1.72195	1	3	DI	var+L
W	0	0	1	3	DI	var+L
Y	0	0	1	3	DI	var+L
A	0	0	3	3	DI	var+L
C	231	2.86814	3	3	DI	var+L
D	0	0	3	3	DI	var+L
E	0	0	3	3	DI	var+L
F	362	4.49466	3	3	DI	var+L
G	0	0	3	3	DI	var+L
H	166	2.06109	3	3	DI	var+L
I	2662	33.0519	3	3	DI	var+L
K	0	0	3	3	DI	var+L
L	3460	42.96	3	3	DI	var+L
M	730	9.06382	3	3	DI	var+L
N	250	3.10405	3	3	DI	var+L
P	0	0	3	3	DI	var+L
Q	0	0	3	3	DI	var+L
R	0	0	3	3	DI	var+L
S	0	0	3	3	DI	var+L
T	15	0.186243	3	3	DI	var+L
V	178	2.21008	3	3	DI	var+L
W	0	0	3	3	DI	var+L
Y	0	0	3	3	DI	var+L
A	0	0	5	3	DI	var+L
C	0	0	5	3	DI	var+L
D	0	0	5	3	DI	var+L
E	0	0	5	3	DI	var+L
F	1	0.0191608	5	3	DI	var+L
G	0	0	5	3	DI	var+L
H	0	0	5	3	DI	var+L
I	115	2.20349	5	3	DI	var+L
K	0	0	5	3	DI	var+L
L	3120	59.7816	5	3	DI	var+L
M	1863	35.6965	5	3	DI	var+L
N	34	0.651466	5	3	DI	var+L
P	2	0.0383215	5	3	DI	var+L
Q	0	0	5	3	DI	var+L
R	0	0	5	3	DI	var+L
S	1	0.0191608	5	3	DI	var+L
T	2	0.0383215	5	3	DI	var+L
V	81	1.55202	5	3	DI	var+L
W	0	0	5	3	DI	var+L
Y	0	0	5	3	DI	var+L
A	0	0	1	4	DI	var+L
C	10	0.0785731	1	4	DI	var+L
D	0	0	1	4	DI	var+L
E	0	0	1	4	DI	var+L
F	293	2.30219	1	4	DI	var+L
G	21	0.165004	1	4	DI	var+L
H	9	0.0707158	1	4	DI	var+L
I	2710	21.2933	1	4	DI	var+L
K	0	0	1	4	DI	var+L
L	8400	66.0014	1	4	DI	var+L
M	884	6.94586	1	4	DI	var+L
N	122	0.958592	1	4	DI	var+L
P	2	0.0157146	1	4	DI	var+L
Q	0	0	1	4	DI	var+L
R	0	0	1	4	DI	var+L
S	38	0.298578	1	4	DI	var+L
T	34	0.267149	1	4	DI	var+L
V	204	1.60289	1	4	DI	var+L
W	0	0	1	4	DI	var+L
Y	0	0	1	4	DI	var+L
A	0	0	3	4	DI	var+L
C	3	0.0260779	3	4	DI	var+L
D	0	0	3	4	DI	var+L
E	0	0	3	4	DI	var+L
F	12	0.104312	3	4	DI	var+L
G	1	0.00869263	3	4	DI	var+L
H	0	0	3	4	DI	var+L
I	65	0.565021	3	4	DI	var+L
K	0	0	3	4	DI	var+L
L	11278	98.0355	3	4	DI	var+L
M	121	1.05181	3	4	DI	var+L
N	6	0.0521558	3	4	DI	var+L
P	9	0.0782337	3	4	DI	var+L
Q	0	0	3	4	DI	var+L
R	0	0	3	4	DI	var+L
S	0	0	3	4	DI	var+L
T	0	0	3	4	DI	var+L
V	9	0.0782337	3	4	DI	var+L
W	0	0	3	4	DI	var+L
Y	0	0	3	4	DI	var+L
A	0	0	5	4	DI	var+L
C	0	0	5	4	DI	var+L
D	1	0.0101215	5	4	DI	var+L
E	0	0	5	4	DI	var+L
F	6	0.0607287	5	4	DI	var+L
G	0	0	5	4	DI	var+L
H	0	0	5	4	DI	var+L
I	108	1.09312	5	4	DI	var+L
K	0	0	5	4	DI	var+L
L	9378	94.919	5	4	DI	var+L
M	139	1.40688	5	4	DI	var+L
N	192	1.94332	5	4	DI	var+L
P	8	0.0809717	5	4	DI	var+L
Q	1	0.0101215	5	4	DI	var+L
R	0	0	5	4	DI	var+L
S	0	0	5	4	DI	var+L
T	0	0	5	4	DI	var+L
V	47	0.475709	5	4	DI	var+L
W	0	0	5	4	DI	var+L
Y	0	0	5	4	DI	var+L
A	0	0	7	4	DI	var+L
C	0	0	7	4	DI	var+L
D	0	0	7	4	DI	var+L
E	0	0	7	4	DI	var+L
F	0	0	7	4	DI	var+L
G	0	0	7	4	DI	var+L
H	0	0	7	4	DI	var+L
I	354	4.48328	7	4	DI	var+L
K	0	0	7	4	DI	var+L
L	7528	95.3394	7	4	DI	var+L
M	11	0.139311	7	4	DI	var+L
N	0	0	7	4	DI	var+L
P	3	0.0379939	7	4	DI	var+L
Q	0	0	7	4	DI	var+L
R	0	0	7	4	DI	var+L
S	0	0	7	4	DI	var+L
T	0	0	7	4	DI	var+L
V	0	0	7	4	DI	var+L
W	0	0	7	4	DI	var+L
Y	0	0	7	4	DI	var+L
A	0	0	9	4	DI	var+L
C	0	0	9	4	DI	var+L
D	0	0	9	4	DI	var+L
E	0	0	9	4	DI	var+L
F	0	0	9	4	DI	var+L
G	0	0	9	4	DI	var+L
H	0	0	9	4	DI	var+L
I	0	0	9	4	DI	var+L
K	0	0	9	4	DI	var+L
L	2901	100	9	4	DI	var+L
M	0	0	9	4	DI	var+L
N	0	0	9	4	DI	var+L
P	0	0	9	4	DI	var+L
Q	0	0	9	4	DI	var+L
R	0	0	9	4	DI	var+L
S	0	0	9	4	DI	var+L
T	0	0	9	4	DI	var+L
V	0	0	9	4	DI	var+L
W	0	0	9	4	DI	var+L
Y	0	0	9	4	DI	var+L
A	3	0.0252525	1	5	DI	var+L
C	36	0.30303	1	5	DI	var+L
D	0	0	1	5	DI	var+L
E	0	0	1	5	DI	var+L
F	1453	12.2306	1	5	DI	var+L
G	26	0.218855	1	5	DI	var+L
H	95	0.799663	1	5	DI	var+L
I	4318	36.3468	1	5	DI	var+L
K	0	0	1	5	DI	var+L
L	3763	31.6751	1	5	DI	var+L
M	1345	11.3215	1	5	DI	var+L
N	376	3.16498	1	5	DI	var+L
P	0	0	1	5	DI	var+L
Q	0	0	1	5	DI	var+L
R	0	0	1	5	DI	var+L
S	108	0.909091	1	5	DI	var+L
T	69	0.580808	1	5	DI	var+L
V	288	2.42424	1	5	DI	var+L
W	0	0	1	5	DI	var+L
Y	0	0	1	5	DI	var+L
A	0	0	3	5	DI	var+L
C	0	0	3	5	DI	var+L
D	0	0	3	5	DI	var+L
E	0	0	3	5	DI	var+L
F	30	0.435161	3	5	DI	var+L
G	0	0	3	5	DI	var+L
H	1	0.0145054	3	5	DI	var+L
I	513	7.44125	3	5	DI	var+L
K	0	0	3	5	DI	var+L
L	6088	88.3087	3	5	DI	var+L
M	190	2.75602	3	5	DI	var+L
N	28	0.40615	3	5	DI	var+L
P	4	0.0580215	3	5	DI	var+L
Q	2	0.0290107	3	5	DI	var+L
R	0	0	3	5	DI	var+L
S	0	0	3	5	DI	var+L
T	0	0	3	5	DI	var+L
V	38	0.551204	3	5	DI	var+L
W	0	0	3	5	DI	var+L
Y	0	0	3	5	DI	var+L
A	0	0	5	5	DI	var+L
C	0	0	5	5	DI	var+L
D	0	0	5	5	DI	var+L
E	0	0	5	5	DI	var+L
F	0	0	5	5	DI	var+L
G	0	0	5	5	DI	var+L
H	0	0	5	5	DI	var+L
I	199	3.12696	5	5	DI	var+L
K	0	0	5	5	DI	var+L
L	6062	95.2546	5	5	DI	var+L
M	75	1.1785	5	5	DI	var+L
N	26	0.408548	5	5	DI	var+L
P	2	0.0314268	5	5	DI	var+L
Q	0	0	5	5	DI	var+L
R	0	0	5	5	DI	var+L
S	0	0	5	5	DI	var+L
T	0	0	5	5	DI	var+L
V	0	0	5	5	DI	var+L
W	0	0	5	5	DI	var+L
Y	0	0	5	5	DI	var+L
A	1	0.0103745	7	5	DI	var+L
C	0	0	7	5	DI	var+L
D	0	0	7	5	DI	var+L
E	0	0	7	5	DI	var+L
F	400	4.14981	7	5	DI	var+L
G	0	0	7	5	DI	var+L
H	0	0	7	5	DI	var+L
I	3061	31.7564	7	5	DI	var+L
K	0	0	7	5	DI	var+L
L	4410	45.7516	7	5	DI	var+L
M	1764	18.3007	7	5	DI	var+L
N	0	0	7	5	DI	var+L
P	1	0.0103745	7	5	DI	var+L
Q	1	0.0103745	7	5	DI	var+L
R	0	0	7	5	DI	var+L
S	0	0	7	5	DI	var+L
T	1	0.0103745	7	5	DI	var+L
V	0	0	7	5	DI	var+L
W	0	0	7	5	DI	var+L
Y	0	0	7	5	DI	var+L
A	0	0	9	5	DI	var+L
C	0	0	9	5	DI	var+L
D	0	0	9	5	DI	var+L
E	0	0	9	5	DI	var+L
F	0	0	9	5	DI	var+L
G	0	0	9	5	DI	var+L
H	0	0	9	5	DI	var+L
I	0	0	9	5	DI	var+L
K	0	0	9	5	DI	var+L
L	2904	99.9312	9	5	DI	var+L
M	0	0	9	5	DI	var+L
N	0	0	9	5	DI	var+L
P	2	0.0688231	9	5	DI	var+L
Q	0	0	9	5	DI	var+L
R	0	0	9	5	DI	var+L
S	0	0	9	5	DI	var+L
T	0	0	9	5	DI	var+L
V	0	0	9	5	DI	var+L
W	0	0	9	5	DI	var+L
Y	0	0	9	5	DI	var+L
A	0	0	1	6	DI	var+L
C	8	0.0586941	1	6	DI	var+L
D	0	0	1	6	DI	var+L
E	0	0	1	6	DI	var+L
F	212	1.55539	1	6	DI	var+L
G	3	0.0220103	1	6	DI	var+L
H	6	0.0440205	1	6	DI	var+L
I	1177	8.63536	1	6	DI	var+L
K	0	0	1	6	DI	var+L
L	10696	78.474	1	6	DI	var+L
M	1375	10.088	1	6	DI	var+L
N	77	0.56493	1	6	DI	var+L
P	2	0.0146735	1	6	DI	var+L
Q	1	0.00733676	1	6	DI	var+L
R	0	0	1	6	DI	var+L
S	16	0.117388	1	6	DI	var+L
T	14	0.102715	1	6	DI	var+L
V	43	0.315481	1	6	DI	var+L
W	0	0	1	6	DI	var+L
Y	0	0	1	6	DI	var+L
A	16	0.233781	3	6	DI	var+L
C	23	0.336061	3	6	DI	var+L
D	0	0	3	6	DI	var+L
E	0	0	3	6	DI	var+L
F	110	1.60725	3	6	DI	var+L
G	1	0.0146113	3	6	DI	var+L
H	0	0	3	6	DI	var+L
I	228	3.33139	3	6	DI	var+L
K	0	0	3	6	DI	var+L
L	5964	87.142	3	6	DI	var+L
M	439	6.41438	3	6	DI	var+L
N	46	0.672122	3	6	DI	var+L
P	2	0.0292227	3	6	DI	var+L
Q	1	0.0146113	3	6	DI	var+L
R	0	0	3	6	DI	var+L
S	0	0	3	6	DI	var+L
T	7	0.102279	3	6	DI	var+L
V	7	0.102279	3	6	DI	var+L
W	0	0	3	6	DI	var+L
Y	0	0	3	6	DI	var+L
A	0	0	5	6	DI	var+L
C	0	0	5	6	DI	var+L
D	0	0	5	6	DI	var+L
E	0	0	5	6	DI	var+L
F	79	1.15666	5	6	DI	var+L
G	0	0	5	6	DI	var+L
H	0	0	5	6	DI	var+L
I	28	0.409956	5	6	DI	var+L
K	0	0	5	6	DI	var+L
L	4841	70.8785	5	6	DI	var+L
M	1038	15.1977	5	6	DI	var+L
N	839	12.284	5	6	DI	var+L
P	2	0.0292826	5	6	DI	var+L
Q	0	0	5	6	DI	var+L
R	0	0	5	6	DI	var+L
S	0	0	5	6	DI	var+L
T	0	0	5	6	DI	var+L
V	3	0.0439239	5	6	DI	var+L
W	0	0	5	6	DI	var+L
Y	0	0	5	6	DI	var+L
A	0	0	7	6	DI	var+L
C	0	0	7	6	DI	var+L
D	0	0	7	6	DI	var+L
E	0	0	7	6	DI	var+L
F	0	0	7	6	DI	var+L
G	0	0	7	6	DI	var+L
H	0	0	7	6	DI	var+L
I	0	0	7	6	DI	var+L
K	0	0	7	6	DI	var+L
L	2736	69.9029	7	6	DI	var+L
M	596	15.2274	7	6	DI	var+L
N	581	14.8441	7	6	DI	var+L
P	1	0.0255493	7	6	DI	var+L
Q	0	0	7	6	DI	var+L
R	0	0	7	6	DI	var+L
S	0	0	7	6	DI	var+L
T	0	0	7	6	DI	var+L
V	0	0	7	6	DI	var+L
W	0	0	7	6	DI	var+L
Y	0	0	7	6	DI	var+L
A	0	0	9	6	DI	var+L
C	0	0	9	6	DI	var+L
D	0	0	9	6	DI	var+L
E	0	0	9	6	DI	var+L
F	0	0	9	6	DI	var+L
G	0	0	9	6	DI	var+L
H	0	0	9	6	DI	var+L
I	0	0	9	6	DI	var+L
K	0	0	9	6	DI	var+L
L	23	100	9	6	DI	var+L
M	0	0	9	6	DI	var+L
N	0	0	9	6	DI	var+L
P	0	0	9	6	DI	var+L
Q	0	0	9	6	DI	var+L
R	0	0	9	6	DI	var+L
S	0	0	9	6	DI	var+L
T	0	0	9	6	DI	var+L
V	0	0	9	6	DI	var+L
W	0	0	9	6	DI	var+L
Y	0	0	9	6	DI	var+L
A	0	0	1	7	DC	varΔLQ
C	0	0	1	7	DC	varΔLQ
D	0	0	1	7	DC	varΔLQ
E	0	0	1	7	DC	varΔLQ
F	4939	43.2298	1	7	DC	varΔLQ
G	0	0	1	7	DC	varΔLQ
H	0	0	1	7	DC	varΔLQ
I	6026	52.744	1	7	DC	varΔLQ
K	0	0	1	7	DC	varΔLQ
L	21	0.183807	1	7	DC	varΔLQ
M	3	0.0262582	1	7	DC	varΔLQ
N	429	3.75492	1	7	DC	varΔLQ
P	0	0	1	7	DC	varΔLQ
Q	0	0	1	7	DC	varΔLQ
R	0	0	1	7	DC	varΔLQ
S	1	0.00875273	1	7	DC	varΔLQ
T	3	0.0262582	1	7	DC	varΔLQ
V	2	0.0175055	1	7	DC	varΔLQ
W	0	0	1	7	DC	varΔLQ
Y	1	0.00875273	1	7	DC	varΔLQ
A	0	0	3	7	DC	varΔLQ
C	0	0	3	7	DC	varΔLQ
D	0	0	3	7	DC	varΔLQ
E	0	0	3	7	DC	varΔLQ
F	94	0.868842	3	7	DC	varΔLQ
G	0	0	3	7	DC	varΔLQ
H	0	0	3	7	DC	varΔLQ
I	10614	98.1052	3	7	DC	varΔLQ
K	0	0	3	7	DC	varΔLQ
L	9	0.083187	3	7	DC	varΔLQ
M	7	0.064701	3	7	DC	varΔLQ
N	86	0.794898	3	7	DC	varΔLQ
P	0	0	3	7	DC	varΔLQ
Q	0	0	3	7	DC	varΔLQ
R	0	0	3	7	DC	varΔLQ
S	0	0	3	7	DC	varΔLQ
T	1	0.009243	3	7	DC	varΔLQ
V	8	0.073944	3	7	DC	varΔLQ
W	0	0	3	7	DC	varΔLQ
Y	0	0	3	7	DC	varΔLQ
A	0	0	5	7	DC	varΔLQ
C	0	0	5	7	DC	varΔLQ
D	0	0	5	7	DC	varΔLQ
E	0	0	5	7	DC	varΔLQ
F	0	0	5	7	DC	varΔLQ
G	0	0	5	7	DC	varΔLQ
H	0	0	5	7	DC	varΔLQ
I	6555	92.5194	5	7	DC	varΔLQ
K	0	0	5	7	DC	varΔLQ
L	411	5.80099	5	7	DC	varΔLQ
M	6	0.084686	5	7	DC	varΔLQ
N	111	1.56669	5	7	DC	varΔLQ
P	0	0	5	7	DC	varΔLQ
Q	0	0	5	7	DC	varΔLQ
R	0	0	5	7	DC	varΔLQ
S	0	0	5	7	DC	varΔLQ
T	1	0.0141143	5	7	DC	varΔLQ
V	1	0.0141143	5	7	DC	varΔLQ
W	0	0	5	7	DC	varΔLQ
Y	0	0	5	7	DC	varΔLQ
A	0	0	1	8	DC	varΔLQ
C	0	0	1	8	DC	varΔLQ
D	0	0	1	8	DC	varΔLQ
E	0	0	1	8	DC	varΔLQ
F	0	0	1	8	DC	varΔLQ
G	0	0	1	8	DC	varΔLQ
H	0	0	1	8	DC	varΔLQ
I	681	99.8534	1	8	DC	varΔLQ
K	0	0	1	8	DC	varΔLQ
L	0	0	1	8	DC	varΔLQ
M	1	0.146628	1	8	DC	varΔLQ
N	0	0	1	8	DC	varΔLQ
P	0	0	1	8	DC	varΔLQ
Q	0	0	1	8	DC	varΔLQ
R	0	0	1	8	DC	varΔLQ
S	0	0	1	8	DC	varΔLQ
T	0	0	1	8	DC	varΔLQ
V	0	0	1	8	DC	varΔLQ
W	0	0	1	8	DC	varΔLQ
Y	0	0	1	8	DC	varΔLQ
A	0	0	3	8	DC	varΔLQ
C	0	0	3	8	DC	varΔLQ
D	0	0	3	8	DC	varΔLQ
E	0	0	3	8	DC	varΔLQ
F	36	0.466261	3	8	DC	varΔLQ
G	0	0	3	8	DC	varΔLQ
H	0	0	3	8	DC	varΔLQ
I	4	0.0518068	3	8	DC	varΔLQ
K	0	0	3	8	DC	varΔLQ
L	0	0	3	8	DC	varΔLQ
M	7677	99.4301	3	8	DC	varΔLQ
N	1	0.0129517	3	8	DC	varΔLQ
P	0	0	3	8	DC	varΔLQ
Q	1	0.0129517	3	8	DC	varΔLQ
R	0	0	3	8	DC	varΔLQ
S	0	0	3	8	DC	varΔLQ
T	1	0.0129517	3	8	DC	varΔLQ
V	1	0.0129517	3	8	DC	varΔLQ
W	0	0	3	8	DC	varΔLQ
Y	0	0	3	8	DC	varΔLQ
A	0	0	5	8	DC	varΔLQ
C	0	0	5	8	DC	varΔLQ
D	0	0	5	8	DC	varΔLQ
E	0	0	5	8	DC	varΔLQ
F	4	0.0487211	5	8	DC	varΔLQ
G	0	0	5	8	DC	varΔLQ
H	0	0	5	8	DC	varΔLQ
I	1	0.0121803	5	8	DC	varΔLQ
K	0	0	5	8	DC	varΔLQ
L	14	0.170524	5	8	DC	varΔLQ
M	8184	99.6833	5	8	DC	varΔLQ
N	3	0.0365408	5	8	DC	varΔLQ
P	0	0	5	8	DC	varΔLQ
Q	0	0	5	8	DC	varΔLQ
R	0	0	5	8	DC	varΔLQ
S	0	0	5	8	DC	varΔLQ
T	3	0.0365408	5	8	DC	varΔLQ
V	1	0.0121803	5	8	DC	varΔLQ
W	0	0	5	8	DC	varΔLQ
Y	0	0	5	8	DC	varΔLQ
A	0	0	1	9	DC	varΔLQ
C	0	0	1	9	DC	varΔLQ
D	0	0	1	9	DC	varΔLQ
E	0	0	1	9	DC	varΔLQ
F	1	0.0121566	1	9	DC	varΔLQ
G	0	0	1	9	DC	varΔLQ
H	0	0	1	9	DC	varΔLQ
I	8131	98.8451	1	9	DC	varΔLQ
K	1	0.0121566	1	9	DC	varΔLQ
L	1	0.0121566	1	9	DC	varΔLQ
M	81	0.984683	1	9	DC	varΔLQ
N	0	0	1	9	DC	varΔLQ
P	0	0	1	9	DC	varΔLQ
Q	1	0.0121566	1	9	DC	varΔLQ
R	0	0	1	9	DC	varΔLQ
S	0	0	1	9	DC	varΔLQ
T	1	0.0121566	1	9	DC	varΔLQ
V	7	0.085096	1	9	DC	varΔLQ
W	0	0	1	9	DC	varΔLQ
Y	2	0.0243132	1	9	DC	varΔLQ
A	0	0	3	9	DC	varΔLQ
C	0	0	3	9	DC	varΔLQ
D	0	0	3	9	DC	varΔLQ
E	0	0	3	9	DC	varΔLQ
F	8	0.0902629	3	9	DC	varΔLQ
G	0	0	3	9	DC	varΔLQ
H	0	0	3	9	DC	varΔLQ
I	8821	99.5261	3	9	DC	varΔLQ
K	0	0	3	9	DC	varΔLQ
L	0	0	3	9	DC	varΔLQ
M	3	0.0338486	3	9	DC	varΔLQ
N	15	0.169243	3	9	DC	varΔLQ
P	0	0	3	9	DC	varΔLQ
Q	0	0	3	9	DC	varΔLQ
R	0	0	3	9	DC	varΔLQ
S	0	0	3	9	DC	varΔLQ
T	1	0.0112829	3	9	DC	varΔLQ
V	14	0.15796	3	9	DC	varΔLQ
W	0	0	3	9	DC	varΔLQ
Y	1	0.0112829	3	9	DC	varΔLQ
A	0	0	5	9	DC	varΔLQ
C	0	0	5	9	DC	varΔLQ
D	0	0	5	9	DC	varΔLQ
E	0	0	5	9	DC	varΔLQ
F	34	0.456928	5	9	DC	varΔLQ
G	0	0	5	9	DC	varΔLQ
H	0	0	5	9	DC	varΔLQ
I	5251	70.5685	5	9	DC	varΔLQ
K	1	0.0134391	5	9	DC	varΔLQ
L	487	6.54482	5	9	DC	varΔLQ
M	43	0.577879	5	9	DC	varΔLQ
N	1454	19.5404	5	9	DC	varΔLQ
P	0	0	5	9	DC	varΔLQ
Q	0	0	5	9	DC	varΔLQ
R	0	0	5	9	DC	varΔLQ
S	0	0	5	9	DC	varΔLQ
T	4	0.0537562	5	9	DC	varΔLQ
V	167	2.24432	5	9	DC	varΔLQ
W	0	0	5	9	DC	varΔLQ
Y	0	0	5	9	DC	varΔLQ
A	0	0	1	10	DC	varΔLQ
C	5	0.0630915	1	10	DC	varΔLQ
D	0	0	1	10	DC	varΔLQ
E	0	0	1	10	DC	varΔLQ
F	0	0	1	10	DC	varΔLQ
G	0	0	1	10	DC	varΔLQ
H	0	0	1	10	DC	varΔLQ
I	1	0.0126183	1	10	DC	varΔLQ
K	0	0	1	10	DC	varΔLQ
L	0	0	1	10	DC	varΔLQ
M	7894	99.6088	1	10	DC	varΔLQ
N	0	0	1	10	DC	varΔLQ
P	0	0	1	10	DC	varΔLQ
Q	0	0	1	10	DC	varΔLQ
R	0	0	1	10	DC	varΔLQ
S	0	0	1	10	DC	varΔLQ
T	1	0.0126183	1	10	DC	varΔLQ
V	24	0.302839	1	10	DC	varΔLQ
W	0	0	1	10	DC	varΔLQ
Y	0	0	1	10	DC	varΔLQ
A	0	0	3	10	DC	varΔLQ
C	0	0	3	10	DC	varΔLQ
D	0	0	3	10	DC	varΔLQ
E	0	0	3	10	DC	varΔLQ
F	0	0	3	10	DC	varΔLQ
G	0	0	3	10	DC	varΔLQ
H	0	0	3	10	DC	varΔLQ
I	4	0.042337	3	10	DC	varΔLQ
K	2	0.0211685	3	10	DC	varΔLQ
L	1	0.0105843	3	10	DC	varΔLQ
M	9431	99.8201	3	10	DC	varΔLQ
N	0	0	3	10	DC	varΔLQ
P	0	0	3	10	DC	varΔLQ
Q	0	0	3	10	DC	varΔLQ
R	0	0	3	10	DC	varΔLQ
S	0	0	3	10	DC	varΔLQ
T	3	0.0317528	3	10	DC	varΔLQ
V	7	0.0740898	3	10	DC	varΔLQ
W	0	0	3	10	DC	varΔLQ
[truncated: 1,681 more rows]
