# Supplementary material for: Intra- and inter-host evolution of H9N2 influenza A virus in Japanese quail
Source: Virus Evol. 2022 Jan 8;8(1):veac001. doi: 10.1093/ve/veac001 (PMC8865083; doi:10.1093/ve/veac001)
Supplement: veac001_Supp [file veac001_supp.zip › SupplementaryTable_3.xlsx]

## Sheet: SupplementaryTable2
Amino acid	Inoculum	Mean frequency
*	var∆LQ	0.00105
*	varL	0.00105
*	varLQ	0.00105
*	varQ	0.00126
A	var∆LQ	0.000721
A	varL	0.000816
A	varLQ	0.000773
A	varQ	0.000777
C	var∆LQ	0.0101
C	varL	0.0109
C	varLQ	0.0109
C	varQ	0.0106
D	var∆LQ	3.39e-06
D	varL	5.61e-06
D	varLQ	7.62e-06
D	varQ	4.05e-06
E	var∆LQ	0.000151
E	varL	0.000191
E	varLQ	0.000148
E	varQ	0.000186
F	var∆LQ	0.0868
F	varL	0.081
F	varLQ	0.0721
F	varQ	0.0782
G	var∆LQ	0.0082
G	varL	0.00828
G	varLQ	0.0079
G	varQ	0.00856
H	var∆LQ	0.0243
H	varL	0.0256
H	varLQ	0.0256
H	varQ	0.0256
I	var∆LQ	0.287
I	varL	0.288
I	varLQ	0.289
I	varQ	0.277
K	var∆LQ	0.00056
K	varL	0.000622
K	varLQ	0.00064
K	varQ	0.000777
L	var∆LQ	0.00289
L	varL	0.0147
L	varLQ	0.0138
L	varQ	0.00332
M	var∆LQ	0.0386
M	varL	0.0384
M	varLQ	0.0361
M	varQ	0.0378
N	var∆LQ	0.00997
N	varL	0.00974
N	varLQ	0.00928
N	varQ	0.0097
P	var∆LQ	0.00138
P	varL	0.00137
P	varLQ	0.00121
P	varQ	0.00163
Q	var∆LQ	0.0018
Q	varL	0.00186
Q	varLQ	0.0445
Q	varQ	0.0458
R	var∆LQ	0.000104
R	varL	8.93e-05
R	varLQ	7.8e-05
R	varQ	0.000102
S	var∆LQ	0.453
S	varL	0.439
S	varLQ	0.411
S	varQ	0.423
T	var∆LQ	0.0548
T	varL	0.0581
T	varLQ	0.0554
T	varQ	0.0558
V	var∆LQ	0.0178
V	varL	0.0206
V	varLQ	0.0207
V	varQ	0.0203
W	var∆LQ	0
W	varL	0
W	varLQ	0
W	varQ	0
Y	var∆LQ	5.63e-05
Y	varL	8.33e-05
Y	varLQ	6.8e-05
Y	varQ	7.53e-05
